# Supplementary material for: Development of marker-free transgenic Jatropha plants with increased levels of seed oleic acid
Source: Biotechnol Biofuels. 2012 Feb 29;5:10. doi: 10.1186/1754-6834-5-10 (PMC3316142; doi:10.1186/1754-6834-5-10)
Supplement: Additional file 5 — Primers used in this research. [file 1754-6834-5-10-S5.XLS]

## Sheet: Sheet1
Primers	5'-3'
FAD2-1-F	CCACCATTCACACTTGGTCAG
FAD2-1-R	GGTTGAGGAAGGAGGTGGAAG
FAD2-2-F	AGCAATCAAGCCTATATTGGGC
FAD2-2-R	CCAGAGAACTCCTCGGTTGG
rbcL-F	GGAGTTCCGCCTGAGGAAG
rbcL-R	CTTCTCCAGCAACGGGCTC
a-tub-F	GAGGCTGGATCTGGCAAACACGTT
a-tub-R	TGTGTAATGACCTCTAGCAAAATTA
P1	GCCGCCACGTGCCGCCACGTGCCGCC
P4	GTATAAGCTTCATGAGTGTCTGTAATGTTATG
P7S	TCAATCCATGATGAGCCCACA
hpt-F	AAAAAGCCTGAACTCACCGCGACGTCT
hpt-R	TACTTCTACACAGCCATCGGTCCA
